# Supplementary material for: Chagas Disease Maternal Seroprevalence and Maternal–Fetal Health Outcomes in a Parturition Cohort in Western El Salvador
Source: Trop Med Infect Dis. 2023 Apr 20;8(4):233. doi: 10.3390/tropicalmed8040233 (PMC10146685; doi:10.3390/tropicalmed8040233)
Supplement: Supplementary file 1 [file tropicalmed-08-00233-s001.zip]

Archive with 1 entries (1 files):
- tropicalmed-2338585-supplementary.pdf
